# Supplementary material for: Multipurpose Processing Additives for Silica/Rubber Composites: Synthesis, Characterization, and Application
Source: Polymers (Basel). 2021 Oct 20;13(21):3608. doi: 10.3390/polym13213608 (PMC8587921; doi:10.3390/polym13213608)
Supplement: Supplementary file 1 [file polymers-13-03608-s001.zip]

Archive with 1 entries (1 files):
- polymers-1402659-supplementary.pdf
